# Supplementary material for: Fatty liver is associated with blood pathways of inflammatory response, immune system activation and prothrombotic state in Young Finns Study
Source: Sci Rep. 2018 Jul 9;8:10358. doi: 10.1038/s41598-018-28563-y (PMC6037671; doi:10.1038/s41598-018-28563-y)
Supplement: Supplementary file 1 — Supplementary information [file 41598_2018_28563_MOESM1_ESM.xlsx]

## Sheet: Supplementary_Table_1
Supplementary information for the manuscript “Fatty liver is associated with blood pathways of inflammatory response, immune system activation and prothrombotic state in Young Finns Study.” by Tuukka Taipale, Ilkka Seppälä, Emma Raitoharju, Nina Mononen, Leo-Pekka Lyytikäinen, Thomas Illig, Melanie Waldenberger, Markus Juonala, Nina Hutri-Kähönen, Niku Oksala, Mika Kähönen, Olli Raitakari and Ter…
Supplementary Table 1. Gene set enrichment analysis results when comparing subjects with fatty liver (N=316) to subjects with normal liver (N=1334). Model 1 is adjusted for age, sex and 20 principal components. The results with an FDR<0.25 are included.
Pathway name	SIZE	ES	NES	p-value	FDR q-value
REACTOME_PLATELET_AGGREGATION_PLUG_FORMATION	25	0.7524935	2.2645042	0	0.0029128285
PID_INTEGRIN_A4B1_PATHWAY	25	0.66145355	2.2230377	0	0.0028432207
REACTOME_INTEGRIN_CELL_SURFACE_INTERACTIONS	47	0.6050392	2.2174525	0	0.0018954804
REACTOME_INTEGRIN_ALPHAIIB_BETA3_SIGNALING	20	0.721018	2.1569965	0	0.0039919377
PID_CD40_PATHWAY	25	0.6469506	2.0993688	0	0.010029886
KEGG_LEUKOCYTE_TRANSENDOTHELIAL_MIGRATION	75	0.5089442	2.038634	0	0.024690885
BIOCARTA_MCALPAIN_PATHWAY	17	0.6942615	2.0194778	0	0.029097969
REACTOME_NETRIN1_SIGNALING	20	0.6401278	2.015692	0	0.026391523
PID_UPA_UPAR_PATHWAY	23	0.6524491	1.984847	0.004115226	0.035403028
BIOCARTA_AGR_PATHWAY	20	0.66352504	1.979026	0	0.0335673
KEGG_ECM_RECEPTOR_INTERACTION	36	0.5869713	1.9788961	0	0.030515727
REACTOME_CELL_CELL_COMMUNICATION	65	0.4821162	1.9320738	0	0.051695492
REACTOME_SIGNALLING_TO_ERKS	28	0.5678259	1.9298043	0	0.04891009
BIOCARTA_HIVNEF_PATHWAY	54	0.4898735	1.9275045	0.0020920502	0.046362687
REACTOME_DOUBLE_STRAND_BREAK_REPAIR	19	0.6220891	1.9075651	0	0.053463463
PID_S1P_S1P2_PATHWAY	17	0.64801764	1.9023361	0.0019267823	0.053350113
BIOCARTA_BCR_PATHWAY	31	0.5686523	1.8927035	0.002096436	0.055676192
REACTOME_SEMA4D_INDUCED_CELL_MIGRATION_AND_GROWTH_CONE_COLLAPSE	18	0.63849366	1.8908798	0.002105263	0.053507064
BIOCARTA_MITOCHONDRIA_PATHWAY	20	0.6044059	1.8906074	0.006048387	0.051130082
PID_ALPHA_SYNUCLEIN_PATHWAY	26	0.5711777	1.8900213	0.0040241447	0.048771814
PID_LYSOPHOSPHOLIPID_PATHWAY	46	0.49102247	1.8823268	0	0.049600493
REACTOME_TRIGLYCERIDE_BIOSYNTHESIS	33	0.53273124	1.8749543	0	0.05165582
BIOCARTA_AT1R_PATHWAY	26	0.5718017	1.8702399	0	0.05151306
REACTOME_SYNTHESIS_OF_PA	17	0.6258082	1.8617141	0.0019762847	0.0552296
BIOCARTA_PYK2_PATHWAY	26	0.56521785	1.8611603	0	0.053333562
REACTOME_GLOBAL_GENOMIC_NER_GG_NER	33	0.54110676	1.8564563	0	0.053075917
BIOCARTA_MAL_PATHWAY	15	0.647958	1.8395994	0.0058708414	0.060299087
KEGG_ERBB_SIGNALING_PATHWAY	62	0.46306846	1.8327824	0.0020242915	0.062001217
BIOCARTA_ECM_PATHWAY	22	0.58734685	1.8288522	0.003960396	0.0618441
BIOCARTA_INTEGRIN_PATHWAY	30	0.52231187	1.8226584	0.0076481835	0.06392995
PID_FAK_PATHWAY	47	0.48657957	1.8167969	0.003929273	0.065350346
REACTOME_LOSS_OF_NLP_FROM_MITOTIC_CENTROSOMES	40	0.4915456	1.8080478	0.003960396	0.0681147
REACTOME_CELL_SURFACE_INTERACTIONS_AT_THE_VASCULAR_WALL	64	0.45466736	1.7983634	0	0.071600266
KEGG_FOCAL_ADHESION	115	0.42536142	1.7972537	0	0.07066792
PID_PDGFRA_PATHWAY	19	0.5751995	1.7971152	0.0059405942	0.068688676
PID_ENDOTHELIN_PATHWAY	39	0.49154776	1.7957679	0	0.067732744
REACTOME_MUSCLE_CONTRACTION	25	0.5977814	1.7924116	0.010351967	0.067503415
KEGG_GLYCOSAMINOGLYCAN_BIOSYNTHESIS_HEPARAN_SULFATE	16	0.6051615	1.7885149	0.001984127	0.06901177
BIOCARTA_IL6_PATHWAY	21	0.5484269	1.779596	0.008048289	0.07258407
KEGG_MISMATCH_REPAIR	21	0.57630914	1.770104	0.008097166	0.07726821
KEGG_UBIQUITIN_MEDIATED_PROTEOLYSIS	116	0.39841774	1.7655838	0	0.07947906
REACTOME_SEMA4D_IN_SEMAPHORIN_SIGNALING	22	0.5576834	1.7594734	0.0060975607	0.08198248
REACTOME_DEVELOPMENTAL_BIOLOGY	228	0.3570821	1.7576474	0	0.081471965
PID_INTEGRIN_CS_PATHWAY	18	0.6013657	1.7560269	0.016563147	0.080772474
KEGG_NUCLEOTIDE_EXCISION_REPAIR	41	0.47681576	1.7518696	0.003937008	0.08211636
PID_EPHB_FWD_PATHWAY	31	0.50751233	1.7465725	0.0038910506	0.08407808
REACTOME_LAGGING_STRAND_SYNTHESIS	19	0.58974814	1.7460747	0.001953125	0.0824615
KEGG_PATHOGENIC_ESCHERICHIA_COLI_INFECTION	45	0.50714874	1.7423061	0.01	0.083688274
REACTOME_SMOOTH_MUSCLE_CONTRACTION	18	0.6567583	1.7371514	0.015021459	0.08608676
PID_CASPASE_PATHWAY	45	0.4608468	1.7365466	0.0041237115	0.08474254
PID_NECTIN_PATHWAY	27	0.52425516	1.7325802	0.01369863	0.08579575
REACTOME_ACTIVATION_OF_THE_PRE_REPLICATIVE_COMPLEX	20	0.58777076	1.7292982	0.015810277	0.08736384
PID_ERBB4_PATHWAY	23	0.52697057	1.7196882	0.013539651	0.09329099
PID_AR_NONGENOMIC_PATHWAY	27	0.511073	1.7175622	0.0059288535	0.09295535
REACTOME_HEMOSTASIS	294	0.3606196	1.7141857	0.0019569471	0.09432279
BIOCARTA_PML_PATHWAY	16	0.5900213	1.7141615	0.012526096	0.09263846
REACTOME_NUCLEOTIDE_EXCISION_REPAIR	46	0.46114638	1.7131999	0.007782101	0.09218288
PID_ERBB1_RECEPTOR_PROXIMAL_PATHWAY	31	0.4966246	1.7106441	0.005976096	0.092581086
PID_S1P_S1P1_PATHWAY	17	0.58351964	1.7085433	0.0102459015	0.09257078
BIOCARTA_IL2_PATHWAY	20	0.5393439	1.7071626	0.008032128	0.09209173
PID_ERBB2_ERBB3_PATHWAY	34	0.4750923	1.7034873	0.0059288535	0.093438484
PID_AVB3_OPN_PATHWAY	28	0.5086445	1.7017771	0.007889546	0.09331121
PID_HIF1A_PATHWAY	16	0.57658	1.7002786	0.017509727	0.09289106
BIOCARTA_DEATH_PATHWAY	32	0.48008046	1.6941358	0.016460905	0.096926115
PID_PDGFRB_PATHWAY	112	0.39149258	1.6930915	0.0040899795	0.09613134
REACTOME_SIGNALLING_TO_RAS	22	0.5242686	1.6771064	0.012269938	0.1086513
REACTOME_EXTENSION_OF_TELOMERES	25	0.5325586	1.6766343	0.004048583	0.107414305
REACTOME_AXON_GUIDANCE	143	0.3654819	1.6718467	0.0020283975	0.11016005
REACTOME_PLATELET_ACTIVATION_SIGNALING_AND_AGGREGATION	139	0.4029856	1.6659355	0.005964215	0.11425851
PID_IL2_1PATHWAY	51	0.43475989	1.6652166	0.009920635	0.11338295
REACTOME_PROCESSIVE_SYNTHESIS_ON_THE_LAGGING_STRAND	15	0.5924238	1.6635112	0.013888889	0.1134491
PID_HNF3A_PATHWAY	26	0.4976095	1.6634357	0.018595042	0.1119863
PID_RET_PATHWAY	26	0.49761608	1.6613985	0.01814516	0.11253013
PID_INTEGRIN2_PATHWAY	17	0.5897322	1.6600575	0.023391813	0.11242214
REACTOME_CREB_PHOSPHORYLATION_THROUGH_THE_ACTIVATION_OF_RAS	15	0.57115495	1.6587813	0.022177419	0.11204089
PID_AMB2_NEUTROPHILS_PATHWAY	31	0.4806631	1.6582085	0.015841585	0.1109248
KEGG_NOD_LIKE_RECEPTOR_SIGNALING_PATHWAY	48	0.43522957	1.653163	0.00814664	0.11427315
BIOCARTA_CDMAC_PATHWAY	16	0.5614829	1.6530293	0.019762846	0.112930305
BIOCARTA_PPARA_PATHWAY	43	0.44233143	1.6524087	0.014285714	0.1122003
KEGG_DNA_REPLICATION	36	0.49637496	1.6471925	0.020283977	0.11544856
REACTOME_CELL_JUNCTION_ORGANIZATION	34	0.47020924	1.6427612	0.015873017	0.11771023
BIOCARTA_STRESS_PATHWAY	24	0.5043125	1.6403387	0.015968064	0.1182933
KEGG_NEUROTROPHIN_SIGNALING_PATHWAY	102	0.38093516	1.6403066	0	0.11688532
BIOCARTA_MET_PATHWAY	32	0.47449562	1.6393822	0.012219959	0.116200514
REACTOME_RECRUITMENT_OF_MITOTIC_CENTROSOME_PROTEINS_AND_COMPLEXES	45	0.4353565	1.6386337	0.013972056	0.115489624
REACTOME_PROTEIN_FOLDING	42	0.43961602	1.6362864	0.02534113	0.11605186
ST_MYOCYTE_AD_PATHWAY	15	0.5759197	1.6358604	0.029069768	0.11508611
REACTOME_TRANSCRIPTION_COUPLED_NER_TC_NER	40	0.44917348	1.6321553	0.011342155	0.11699994
KEGG_SNARE_INTERACTIONS_IN_VESICULAR_TRANSPORT	32	0.4616918	1.6293914	0.0137795275	0.118162185
BIOCARTA_SPPA_PATHWAY	16	0.56808627	1.6277236	0.024048096	0.118650585
KEGG_GLYCEROLIPID_METABOLISM	33	0.47297552	1.625968	0.012244898	0.11895989
KEGG_TIGHT_JUNCTION	73	0.39338675	1.6219132	0.007889546	0.12144838
KEGG_GNRH_SIGNALING_PATHWAY	61	0.39543694	1.6164945	0.007843138	0.1256282
KEGG_NON_SMALL_CELL_LUNG_CANCER	45	0.43230656	1.6156235	0.012024048	0.12507263
PID_PI3K_PLC_TRK_PATHWAY	29	0.46665326	1.6147834	0.016427105	0.12461701
PID_TRKR_PATHWAY	46	0.43734834	1.6146951	0.00990099	0.12341013
ST_DIFFERENTIATION_PATHWAY_IN_PC12_CELLS	31	0.4632757	1.6122802	0.020242915	0.124386266
ST_ADRENERGIC	20	0.5122781	1.6091728	0.018	0.12575403
REACTOME_ACTIVATION_OF_NMDA_RECEPTOR_UPON_GLUTAMATE_BINDING_AND_POSTSYNAPTIC_EVENTS	18	0.5248309	1.6075257	0.03006012	0.12624633
REACTOME_POST_NMDA_RECEPTOR_ACTIVATION_EVENTS	18	0.5248309	1.6075257	0.03006012	0.12498387
REACTOME_L1CAM_INTERACTIONS	55	0.4060465	1.6029649	0.0125	0.12815778
ST_GA12_PATHWAY	16	0.5384729	1.6014327	0.029940119	0.12837718
PID_S1P_S1P3_PATHWAY	24	0.5005681	1.6008635	0.024390243	0.12755668
ST_GRANULE_CELL_SURVIVAL_PATHWAY	21	0.5014122	1.60068	0.022357723	0.12647417
BIOCARTA_FAS_PATHWAY	28	0.47742078	1.6003046	0.024193548	0.12547658
PID_EPHA_FWDPATHWAY	24	0.48425356	1.5990903	0.025104603	0.12524621
PID_NFAT_3PATHWAY	45	0.4210025	1.5969034	0.0116959065	0.12604325
PID_HIV_NEF_PATHWAY	34	0.45250696	1.5934708	0.019189766	0.1279743
PID_PRL_SIGNALING_EVENTS_PATHWAY	19	0.51894593	1.5930195	0.0251938	0.12713611
REACTOME_SIGNALING_BY_ERBB2	73	0.37603277	1.585029	0.004048583	0.13326848
PID_P53_DOWNSTREAM_PATHWAY	104	0.35590872	1.5840535	0.0040650405	0.13323401
REACTOME_SIGNALING_BY_TGF_BETA_RECEPTOR_COMPLEX	48	0.42171854	1.5807855	0.022222223	0.13556151
PID_ILK_PATHWAY	39	0.4402198	1.5807409	0.018292682	0.13439254
BIOCARTA_ERK_PATHWAY	22	0.49918652	1.5757033	0.026209677	0.13825917
KEGG_CYSTEINE_AND_METHIONINE_METABOLISM	24	0.48717803	1.5727828	0.02736842	0.13988532
PID_NEPHRIN_NEPH1_PATHWAY	22	0.49597412	1.5719643	0.02366864	0.13947956
NABA_SECRETED_FACTORS	100	0.3640202	1.5705533	0.00998004	0.13967729
KEGG_SPLICEOSOME	107	0.37436423	1.5679682	0.020366598	0.14074112
KEGG_REGULATION_OF_ACTIN_CYTOSKELETON	135	0.35664034	1.5677814	0.008179959	0.13973042
REACTOME_DNA_STRAND_ELONGATION	27	0.5174582	1.5639318	0.06614786	0.14225438
KEGG_BIOSYNTHESIS_OF_UNSATURATED_FATTY_ACIDS	18	0.5252929	1.5635185	0.047528517	0.14151944
REACTOME_O_LINKED_GLYCOSYLATION_OF_MUCINS	24	0.47072437	1.5605183	0.020283977	0.14328314
BIOCARTA_EPO_PATHWAY	17	0.511663	1.5581592	0.028397566	0.14460121
PID_PI3KCI_AKT_PATHWAY	30	0.45809236	1.5559111	0.026	0.14566039
PID_P73PATHWAY	55	0.39261863	1.5548298	0.008474576	0.14536576
KEGG_PATHWAYS_IN_CANCER	206	0.32340083	1.5547637	0	0.1442849
REACTOME_PREFOLDIN_MEDIATED_TRANSFER_OF_SUBSTRATE_TO_CCT_TRIC	21	0.5037172	1.5533186	0.044401545	0.1445479
REACTOME_ACTIVATION_OF_ATR_IN_RESPONSE_TO_REPLICATION_STRESS	23	0.5101891	1.5531775	0.05068226	0.14355505
PID_NCADHERIN_PATHWAY	25	0.46486515	1.5437683	0.028806584	0.15243568
PID_LIS1_PATHWAY	21	0.48342288	1.5385875	0.037243947	0.15650798
REACTOME_SIGNAL_TRANSDUCTION_BY_L1	28	0.44634798	1.5382289	0.028455285	0.15569012
BIOCARTA_RELA_PATHWAY	16	0.5173663	1.5360521	0.037848607	0.15701954
BIOCARTA_TCR_PATHWAY	41	0.43715903	1.5315422	0.029288704	0.16038497
PID_AJDISS_2PATHWAY	33	0.4363384	1.5309507	0.013806706	0.15985338
SA_B_CELL_RECEPTOR_COMPLEXES	22	0.47818488	1.5272338	0.050607286	0.16255954
BIOCARTA_NKCELLS_PATHWAY	19	0.50411004	1.527127	0.05691057	0.16147289
PID_ECADHERIN_STABILIZATION_PATHWAY	27	0.4579287	1.5252668	0.04606526	0.16227324
PID_SYNDECAN_4_PATHWAY	22	0.47825432	1.5238036	0.038854804	0.16278744
BIOCARTA_BIOPEPTIDES_PATHWAY	32	0.43891817	1.5220653	0.02886598	0.16360326
KEGG_SMALL_CELL_LUNG_CANCER	60	0.37849686	1.5209031	0.008080808	0.16381758
BIOCARTA_IGF1_PATHWAY	17	0.5102951	1.5156214	0.048582997	0.16855963
REACTOME_SEMAPHORIN_INTERACTIONS	44	0.4074875	1.5118821	0.04	0.17165364
PID_LKB1_PATHWAY	37	0.41504663	1.5118035	0.02739726	0.17056489
PID_RETINOIC_ACID_PATHWAY	22	0.48230964	1.5110162	0.043726236	0.17032547
PID_ERBB1_INTERNALIZATION_PATHWAY	33	0.42834964	1.5105467	0.04330709	0.16962156
REACTOME_FORMATION_OF_TUBULIN_FOLDING_INTERMEDIATES_BY_CCT_TRIC	16	0.5454288	1.5063463	0.07751938	0.17321053
BIOCARTA_TNFR1_PATHWAY	28	0.44621494	1.5045655	0.026694044	0.17425227
ST_G_ALPHA_I_PATHWAY	22	0.47349364	1.5025463	0.027542373	0.17553598
BIOCARTA_EGF_PATHWAY	28	0.45496142	1.5019808	0.04742268	0.1750298
BIOCARTA_NGF_PATHWAY	15	0.5293938	1.5002726	0.042857144	0.17580038
PID_FOXM1_PATHWAY	21	0.49054828	1.4955096	0.037328094	0.1804993
KEGG_HEMATOPOIETIC_CELL_LINEAGE	62	0.38752732	1.4935551	0.030991735	0.18162912
REACTOME_CHROMOSOME_MAINTENANCE	76	0.383552	1.4910915	0.052192066	0.18314135
PID_HIF1_TFPATHWAY	51	0.38182536	1.4892651	0.026156941	0.18397206
BIOCARTA_P53HYPOXIA_PATHWAY	19	0.5008217	1.486215	0.054	0.18655528
PID_IL6_7_PATHWAY	40	0.3977718	1.4832989	0.032397408	0.18869218
REACTOME_INFLAMMASOMES	16	0.50469315	1.4830298	0.073319755	0.18782151
PID_CD8_TCR_DOWNSTREAM_PATHWAY	46	0.4015995	1.4818385	0.04040404	0.18819837
PID_FGF_PATHWAY	42	0.39304554	1.4814289	0.032	0.18745753
REACTOME_FRS2_MEDIATED_CASCADE	18	0.4782763	1.4779242	0.05102041	0.19038448
REACTOME_DNA_REPAIR	90	0.34844935	1.4734385	0.023529412	0.19455026
BIOCARTA_TPO_PATHWAY	23	0.4559736	1.4713793	0.044088177	0.19594745
KEGG_TGF_BETA_SIGNALING_PATHWAY	44	0.3927268	1.469363	0.025793651	0.19698031
PID_BMP_PATHWAY	23	0.4495875	1.4654417	0.05284553	0.20063731
REACTOME_ADAPTIVE_IMMUNE_SYSTEM	438	0.2845012	1.4652492	0.0057142857	0.19959545
PID_NETRIN_PATHWAY	23	0.46453995	1.4641709	0.059642147	0.19985105
REACTOME_RESPONSE_TO_ELEVATED_PLATELET_CYTOSOLIC_CA2_	57	0.42028978	1.4639254	0.09109731	0.19887777
KEGG_RENAL_CELL_CARCINOMA	56	0.3784911	1.4630436	0.04206501	0.19874883
REACTOME_NEURONAL_SYSTEM	115	0.31969246	1.4620017	0.017110266	0.19868682
PID_ECADHERIN_NASCENT_AJ_PATHWAY	33	0.41313902	1.4615674	0.039923955	0.1980388
KEGG_O_GLYCAN_BIOSYNTHESIS	15	0.50750846	1.460998	0.068	0.19758183
BIOCARTA_CELLCYCLE_PATHWAY	15	0.49659884	1.4609083	0.057312254	0.19652963
BIOCARTA_PDGF_PATHWAY	29	0.43601492	1.4597558	0.057259712	0.1967386
REACTOME_CHEMOKINE_RECEPTORS_BIND_CHEMOKINES	28	0.43251798	1.4589121	0.04771372	0.19660671
BIOCARTA_CERAMIDE_PATHWAY	21	0.46250105	1.4588095	0.06374502	0.19556223
REACTOME_NCAM_SIGNALING_FOR_NEURITE_OUT_GROWTH	35	0.3972745	1.4575045	0.037109375	0.19602725
PID_RHOA_PATHWAY	33	0.41923615	1.4567958	0.065476194	0.19572797
PID_ANGIOPOIETIN_RECEPTOR_PATHWAY	39	0.40924576	1.4540842	0.049079753	0.19809428
REACTOME_CELL_CYCLE_MITOTIC	243	0.32077712	1.453402	0.026666667	0.19766839
KEGG_FC_GAMMA_R_MEDIATED_PHAGOCYTOSIS	79	0.349029	1.4531605	0.04	0.19690248
BIOCARTA_CXCR4_PATHWAY	19	0.49281836	1.4528086	0.08097166	0.19622049
BIOCARTA_ATRBRCA_PATHWAY	15	0.52085245	1.4518795	0.05984556	0.19613084
REACTOME_FORMATION_OF_INCISION_COMPLEX_IN_GG_NER	21	0.46038923	1.4501427	0.075581394	0.19727506
REACTOME_MITOTIC_G2_G2_M_PHASES	57	0.3737195	1.4488773	0.03883495	0.19778648
REACTOME_CELL_CYCLE	297	0.31017977	1.4488045	0.03468208	0.19676518
BIOCARTA_CASPASE_PATHWAY	23	0.45257705	1.4474065	0.061349694	0.1972832
REACTOME_REGULATION_OF_HYPOXIA_INDUCIBLE_FACTOR_HIF_BY_OXYGEN	20	0.4733267	1.4458015	0.094	0.19809939
REACTOME_G2_M_CHECKPOINTS	27	0.46220437	1.4436986	0.093023255	0.19949731
PID_CXCR3_PATHWAY	33	0.40996674	1.4435936	0.03305785	0.19858089
KEGG_FATTY_ACID_METABOLISM	29	0.42505607	1.4432821	0.06177606	0.19792916
REACTOME_NRAGE_SIGNALS_DEATH_THROUGH_JNK	30	0.40643245	1.4423506	0.04288499	0.19795357
REACTOME_CELL_CELL_JUNCTION_ORGANIZATION	23	0.43987468	1.4383575	0.0627451	0.20195317
PID_VEGFR1_2_PATHWAY	59	0.36452037	1.437487	0.047034767	0.20201688
PID_TXA2PATHWAY	43	0.39446202	1.4338757	0.04819277	0.20550951
ST_TUMOR_NECROSIS_FACTOR_PATHWAY	27	0.4338016	1.4280578	0.07786885	0.21184464
BIOCARTA_IL2RB_PATHWAY	37	0.40323704	1.4279753	0.06365503	0.21085149
REACTOME_TGF_BETA_RECEPTOR_SIGNALING_ACTIVATES_SMADS	19	0.46679676	1.4277318	0.060796645	0.21011959
PID_ER_NONGENOMIC_PATHWAY	30	0.42984736	1.4273393	0.06339468	0.20969954
BIOCARTA_CHEMICAL_PATHWAY	22	0.4486592	1.4242454	0.06395349	0.2125525
KEGG_MAPK_SIGNALING_PATHWAY	170	0.2983641	1.4222347	0.018828452	0.2138379
ST_T_CELL_SIGNAL_TRANSDUCTION	38	0.41289544	1.4214122	0.07465619	0.21392065
REACTOME_SIGNALING_BY_PDGF	81	0.32814336	1.419064	0.04	0.21559875
REACTOME_TRANSMISSION_ACROSS_CHEMICAL_SYNAPSES	77	0.33318686	1.415395	0.036217302	0.2192103
SIG_BCR_SIGNALING_PATHWAY	43	0.40713423	1.4143536	0.0875	0.2193216
BIOCARTA_INSULIN_PATHWAY	18	0.47416374	1.4134123	0.073839664	0.2195107
PID_CERAMIDE_PATHWAY	42	0.38166985	1.4133254	0.048	0.21856442
REACTOME_INTEGRATION_OF_ENERGY_METABOLISM	67	0.34308115	1.4110512	0.040229887	0.22023378
KEGG_GLIOMA	45	0.37522113	1.4080336	0.05210421	0.22315733
PID_P38_ALPHA_BETA_PATHWAY	28	0.4235153	1.40594	0.07478633	0.22476491
REACTOME_REGULATION_OF_INSULIN_SECRETION	46	0.364932	1.4041158	0.061507937	0.22609164
BIOCARTA_RHO_PATHWAY	27	0.44336042	1.4020916	0.10330579	0.22765562
REACTOME_METAL_ION_SLC_TRANSPORTERS	15	0.48344317	1.4018328	0.10526316	0.22697216
REACTOME_ION_CHANNEL_TRANSPORT	15	0.49886012	1.4011062	0.10763209	0.22694026
ST_GA13_PATHWAY	28	0.42239466	1.3980583	0.09580839	0.22983114
REACTOME_ASSOCIATION_OF_TRIC_CCT_WITH_TARGET_PROTEINS_DURING_BIOSYNTHESIS	23	0.4327267	1.3975376	0.08966862	0.22954321
REACTOME_MYOGENESIS	17	0.47145724	1.3967612	0.091649696	0.22962908
REACTOME_GROWTH_HORMONE_RECEPTOR_SIGNALING	17	0.48205525	1.3953402	0.1199187	0.23027384
KEGG_PURINE_METABOLISM	114	0.3120065	1.3952819	0.025974026	0.22931316
BIOCARTA_KERATINOCYTE_PATHWAY	40	0.38884607	1.3935938	0.06991526	0.23046242
PID_P38_MK2_PATHWAY	18	0.46351087	1.392848	0.08677686	0.23046821
REACTOME_APOPTOTIC_CLEAVAGE_OF_CELLULAR_PROTEINS	27	0.40623552	1.389125	0.086	0.23419595
REACTOME_TRANSPORT_TO_THE_GOLGI_AND_SUBSEQUENT_MODIFICATION	27	0.40943107	1.3877596	0.08782435	0.23519543
KEGG_PRION_DISEASES	23	0.42818436	1.3867912	0.09218437	0.23553504
PID_SMAD2_3PATHWAY	17	0.4714689	1.3854861	0.105675146	0.23630363
REACTOME_SYNTHESIS_OF_DNA	77	0.3649144	1.3854619	0.09143969	0.23527732
REACTOME_PYRUVATE_METABOLISM	15	0.49346486	1.385162	0.10666667	0.23469551
NABA_CORE_MATRISOME	84	0.32138202	1.3847898	0.048681542	0.2342014
PID_A6B1_A6B4_INTEGRIN_PATHWAY	29	0.39982587	1.3818802	0.0770751	0.23696832
BIOCARTA_ATM_PATHWAY	16	0.47788325	1.3813792	0.09861933	0.23655263
REACTOME_SIGNALING_BY_EGFR_IN_CANCER	87	0.32013476	1.380802	0.056016598	0.2363609
KEGG_LYSINE_DEGRADATION	35	0.38432306	1.3804893	0.091451295	0.23584393
BIOCARTA_MYOSIN_PATHWAY	23	0.42951506	1.3796742	0.095918365	0.23588338
PID_ATF2_PATHWAY	41	0.36687267	1.3794175	0.07854406	0.2351562
ST_B_CELL_ANTIGEN_RECEPTOR	35	0.3959596	1.3759447	0.09430256	0.2388425
KEGG_GAP_JUNCTION	50	0.35868403	1.3739105	0.06538462	0.2407744
PID_ATR_PATHWAY	30	0.41148597	1.3735894	0.086444005	0.24014385
PID_GLYPICAN_1PATHWAY	15	0.46851987	1.3719987	0.10602911	0.24125354
REACTOME_OXYGEN_DEPENDENT_PROLINE_HYDROXYLATION_OF_HYPOXIA_INDUCIBLE_FACTOR_ALPHA	15	0.4740692	1.370025	0.119760476	0.24280818
PID_BETA_CATENIN_NUC_PATHWAY	51	0.35372445	1.3697221	0.09168444	0.24219911
REACTOME_DOWNREGULATION_OF_TGF_BETA_RECEPTOR_SIGNALING	16	0.4593431	1.3688602	0.09832636	0.2421785
PID_SYNDECAN_2_PATHWAY	23	0.41497013	1.3667443	0.084980235	0.2445221
PID_FAS_PATHWAY	34	0.39063424	1.3658416	0.080912866	0.24470945

## Sheet: Supplementary_Table_2
Supplementary Table 2. Gene set enrichment analysis results when comparing subjects with fatty liver (N=316) to subjects with normal liver (N=1334). Model 2 is adjusted for age, sex and 20 principal components, body mass index, apolipoprotein B, triglycerides, insulin, systolic blood pressure, ALT, alcohol consumption and physical activity index. The results with an FDR<0.25 are included.
Pathway name	SIZE	ES	NES	p-value	FDR q-value
PID_AJDISS_2PATHWAY	33	0.5673304	2.0186987	0	0.19993953
ST_P38_MAPK_PATHWAY	34	0.5591773	1.9835314	0	0.16438118
ST_DIFFERENTIATION_PATHWAY_IN_PC12_CELLS	31	0.55229414	1.9482555	0	0.16013795
BIOCARTA_TCR_PATHWAY	41	0.55837476	1.9437115	0	0.1320077
PID_LYSOPHOSPHOLIPID_PATHWAY	46	0.5124795	1.9409531	0.0019723866	0.1096705
PID_CD40_PATHWAY	25	0.60150385	1.9312634	0	0.10325909
BIOCARTA_PPARA_PATHWAY	43	0.52296716	1.8833473	0.0019723866	0.15208386
BIOCARTA_AT1R_PATHWAY	26	0.5715023	1.8802801	0.007843138	0.13831097
BIOCARTA_BCR_PATHWAY	31	0.55020905	1.8323367	0.0019267823	0.20381288
REACTOME_SEMA4D_INDUCED_CELL_MIGRATION_AND_GROWTH_CONE_COLLAPSE	18	0.62059367	1.8196803	0.0019646366	0.20700644
BIOCARTA_ECM_PATHWAY	22	0.588293	1.8014016	0.004048583	0.22943327
REACTOME_METAL_ION_SLC_TRANSPORTERS	15	0.62473637	1.7989596	0.006263048	0.21561152
REACTOME_TRIGLYCERIDE_BIOSYNTHESIS	33	0.50578034	1.7689065	0.0059288535	0.24064323
REACTOME_DOUBLE_STRAND_BREAK_REPAIR	19	0.57080567	1.7630521	0.003921569	0.23602618
PID_ANGIOPOIETIN_RECEPTOR_PATHWAY	39	0.4891733	1.7621646	0.002016129	0.22310238
REACTOME_BMAL1_CLOCK_NPAS2_ACTIVATES_CIRCADIAN_EXPRESSION	24	0.52722096	1.6585237	0.0076923077	0.24869761
REACTOME_SULFUR_AMINO_ACID_METABOLISM	19	0.53808254	1.6574206	0.017857144	0.2439002
REACTOME_CELL_CELL_COMMUNICATION	65	0.42326787	1.6556507	0.008438818	0.2402642
REACTOME_NEURONAL_SYSTEM	115	0.35755694	1.655585	0	0.23414291
PID_FAK_PATHWAY	47	0.43624523	1.6420579	0.016096579	0.24655299
KEGG_SPLICEOSOME	107	0.39890787	1.6395247	0.010224949	0.24473988
REACTOME_PROCESSIVE_SYNTHESIS_ON_THE_LAGGING_STRAND	15	0.5910768	1.6351138	0.027833002	0.24722596
BIOCARTA_GPCR_PATHWAY	27	0.4923231	1.6305027	0.009469697	0.24959508
REACTOME_SEMA4D_IN_SEMAPHORIN_SIGNALING	22	0.51237065	1.6260967	0.02504817	0.24719304
ST_ERK1_ERK2_MAPK_PATHWAY	28	0.4710559	1.6259686	0.01417004	0.24201395
REACTOME_FORMATION_OF_INCISION_COMPLEX_IN_GG_NER	21	0.52007866	1.6248727	0.02020202	0.23875144
REACTOME_SIGNALING_BY_TGF_BETA_RECEPTOR_COMPLEX	48	0.42270094	1.6233251	0.008368201	0.23688203
BIOCARTA_MITOCHONDRIA_PATHWAY	20	0.5214077	1.6224712	0.022	0.23335312
BIOCARTA_IL7_PATHWAY	16	0.56165975	1.62092	0.016064256	0.23145966
KEGG_ADHERENS_JUNCTION	50	0.42269182	1.6200224	0.014285714	0.2284978
BIOCARTA_EGF_PATHWAY	28	0.48929036	1.6172966	0.017475728	0.22830972
REACTOME_LOSS_OF_NLP_FROM_MITOTIC_CENTROSOMES	40	0.4414615	1.6162924	0.015841585	0.22596686
KEGG_CYSTEINE_AND_METHIONINE_METABOLISM	24	0.502286	1.6153982	0.015564202	0.22348389
BIOCARTA_PDGF_PATHWAY	29	0.48283547	1.6143779	0.017274473	0.22096996
